# Supplementary material for: Effector‐dependent activation and oligomerization of plant NRC class helper NLRs by sensor NLR immune receptors Rpi‐amr3 and Rpi‐amr1
Source: EMBO J. 2023 Jan 2;42(5):e111484. doi: 10.15252/embj.2022111484 (PMC9975942; doi:10.15252/embj.2022111484)
Supplement: Supplementary file 2 — Dataset EV1 [file EMBJ-42-e111484-s007.xlsx]

## Sheet: Legends
	Dataset EV1. Constructs used in this study.

## Sheet: Dataset EV1
Dataset EV1. Constructs used in this study
Gene	Published name/ Genbank ID	Tag	Backbone	Promoter	Terminator	Agrobacterium strain	Figure/Table
Rpi-amr3	KT373889.1	C-HisFlag	pICSL86977OD	35S	OcsT	GV3101-pMP90	Fig. 1-5, Fig. EV2-5
Rpi-amr3	KT373889.1	C-HA	pICSL86977OD	35S	OcsT	GV3101-pMP90	Fig. EV3
NRC2EEE		C-Myc	pJK268c	2X35S	OcsT	GV3101-pMP90	Fig. 1-5 Fig. EV2, EV4 and EV5
Avramr3	PITG_21190,Genbank: XM_002895186.1	C-V5	pICSL86977OD	35S	OcsT	GV3101-pMP90	Fig. 1-4, Fig. EV2-5
GUS		C-V5	pICSL86977OD	35S	OcsT	GV3101-pMP90	Fig. 1-3, Fig. EV4
Rpi-amr1	Rpi-amr1-2273, Gebank: MW345286.1	C-3xFlag	pICSL86977OD	35S	OcsT	GV3101-pMP90	Fig. 2-3, Fig. EV3
Rpi-amr1	Rpi-amr1-2273, Gebank: MW345286.1	C-HA	pICSL86977OD	35S	OcsT	GV3101-pMP90	Fig. EV3
Avramr1	PITG_07569, Genbank: XM_002904507.1	C-V5	pICSL86977OD	35S	OcsT	GV3101-pMP90	Fig. 2-4, Fig. EV3
Rpi-amr3K182A		C-HisFlag	pICSL86977OD	35S	OcsT	GV3101-pMP90	Fig. 4, Fig. EV4
Avramr3	PITG_21190,Genbank: XM_002895186.1	C-GFP	pICSL86977OD	35S	OcsT	GV3101-pMP90	Fig. 6
PcapAvramr3		C-GFP	pICSL86977OD	35S	OcsT	GV3101-pMP90	Fig. 6
PpAvramr3		C-GFP	pICSL86977OD	35S	OcsT	GV3101-pMP90	Fig. 6
NRC2		C-Myc	pJK268c	2X35S	OcsT	GV3101-pMP90	Fig. 4, Fig. EV2
Avramr3-T9		C-V5	pICSL86977OD	35S	OcsT	GV3101-pMP90	Fig. EV5
PcapAvramr3		C-V5	pICSL86977OD	35S	OcsT	GV3101-pMP90	Fig. EV5
Rpi-amr3	KT373889.1	C-Cluc	pICSL86977OD	35S	OcsT	GV3101-pMP90	Fig. EV1
Rpi-amr1	Rpi-amr1-2273, Gebank: MW345286.1	C-Cluc	pICSL86977OD	35S	OcsT	GV3101-pMP90	Fig. EV1
Avramr3	PITG_21190,Genbank: XM_002895186.1	C-Nluc	pICSL86977OD	35S	OcsT	GV3101-pMP90	Fig. EV1
Avramr1	PITG_07569, Genbank: XM_002904507.1	C-Nluc	pICSL86977OD	35S	OcsT	GV3101-pMP90	Fig. EV1
NRC2EEE/K188R		C-Myc	Site directed mutagenesis from pJK-B2-252p-MYC	35S	OcsT	GV3101-pMP90	Fig. 4
NRC4AAA		C-Myc	pJK268c	35S	OcsT	GV3101-pMP90	Fig. 5
