# Supplementary material for: Effector‐dependent activation and oligomerization of plant NRC class helper NLRs by sensor NLR immune receptors Rpi‐amr3 and Rpi‐amr1
Source: EMBO J. 2023 Jan 2;42(5):e111484. doi: 10.15252/embj.2022111484 (PMC9975942; doi:10.15252/embj.2022111484)
Supplement: Supplementary file 3 — Dataset EV2 [file EMBJ-42-e111484-s008.xlsx]

## Sheet: Legends
	Dataset EV2. Semi-log plot analysis for NRC2 oligomer size upon activation by Rpi-amr1 and Rpi-amr3. Standard curve for each blot is drawn with molecular weight markers from the same blot and NRC2 oligomer size was estimated. The original blot images can be found in Source Data 2D. For Rpi-amr1, the data from blot using molcular weight marker from SERVA was omitted form further analysis, due to d…

## Sheet: Summary
	Dataset EV2. NRC2 size measurement upon co-expression with Rpi-amr1/AVRamr1
	Gene	Status	NRC2 size (kDa)
	Rpi-amr1	Inactive	190.593
	Rpi-amr1	Active	986.557
	Rpi-amr1	Inactive	237.468
	Rpi-amr1	Active	960.413
	Rpi-amr1	Inactive	198.487
	Rpi-amr1	Active	946.574
	Rpi-amr1	Inactive	252.131
	Rpi-amr1	Active	1045
	Rpi-amr3	Inactive	193.456
	Rpi-amr3	Active	988.481
	Rpi-amr3	Inactive	194.277
	Rpi-amr3	Active	1011.05
	Rpi-amr3	Inactive	145.625
	Rpi-amr3	Active	981.663
	Rpi-amr3	Inactive	172.972
	Rpi-amr3	Active	824.865
	Rpi-amr3	Inactive	182.094
	Rpi-amr3	Active	825.005

## Sheet: NRC2 (with Rpi-amr1)
21084_rep4_NRC2EEE-Myc
	Rf=Distance of standard/Total
	Total	9.173		kDa	Log10(kDa)	Distance	Rf	Log10(kDa)
				1236	3.09202	1.34	0.146081	3.09202
				1048	3.02036	1.8	0.196228	3.02036
				720	2.85733	3.2	0.34885	2.85733
				480	2.68124	4.46	0.48621	2.68124
				242	2.38382	5.68	0.619209	2.38382
				146	2.16435	7.04	0.76747	2.16435
				66	1.81954	7.94	0.865584	1.81954
					Inactive	6.1	0.664995	2.28011	190.593
					Active	2.2	0.239834	2.99412	986.557
									5.17625
21084_rep1_NRC2EEE-Myc
	Total	2.577
				kDa	Log10(kDa)	Distance	Rf	Log10(kDa)
				1236	3.09202	0.187	0.072565	3.09202
				1048	3.02036	0.287	0.11137	3.02036
				720	2.85733	0.727	0.282111	2.85733
				480	2.68124	1.053	0.408615	2.68124
				146	2.16435	1.847	0.716725	2.16435
					Inactive	1.527	0.592549	2.37561	237.468
					Active	0.42	0.16298	2.98246	960.413
									4.04439
21084_rep2_NRC2EEE-Myc
	Total	9.223
				kDa	Log10(kDa)	Distance	Rf	Log10(kDa)
				720	2.85733	3.54	0.383823	2.85733
				450	2.65321	4.68	0.507427	2.65321
				272	2.43457	5.66	0.613683	2.43457
				146	2.16435	7.04	0.763309	2.16435		Iin
				67	1.82607	8	0.867397	1.82607
					Inactive	6.18	0.670064	2.29773	198.487
					Active	2.3	0.249377	3.17297	1489.27
									7.50309
21092_rep2_NRC2EEE-Myc
	Total	9.32
				kDa	Log10(kDa)	Distance	Rf	Log10(kDa)
				1236	3.09202	1.404	0.150644	3.09202
				1048	3.02036	1.968	0.211159	3.02036
				720	2.85733	3.6	0.386266	2.85733
				480	2.68124	4.92	0.527897	2.68124		Iin
				242	2.38382	6.24	0.669528	2.38382
				146	2.16435	7.716	0.827897	2.16435
					Rpi-amr1	2.436	0.261373	2.97615	946.574
22001 rep1_NRC2 EEE-Myc
	Total	9.584
				kDa	Log10(kDa)	Distance	Rf	Log10(kDa)
				1236	3.09202	1.896	0.203433	3.09202
				720	2.85733	3.96	0.424893	2.85733
				480	2.68124	5.04	0.540773	2.68124
				146	2.16435	7.728	0.829185	2.16435
					Inactive	2.664	0.285837	3.01912	1045
					Active	6.504	0.697854	2.40163	252.131
									0.241274

## Sheet: NRC2 (with Rpi-amr3)
21057_rep2_NRC2EEE-Myc
	Rf=Distance of standard/Total
	Total	9.263			kDa	Log10(kDa)	Distance	Rf	Log10(kDa)
					1236	3.09202	1.16	0.125229	3.09202
					1048	3.02036	1.5	0.161935	3.02036
					720	2.85733	3.04	0.328187	2.85733
					480	2.68124	4.18	0.451258	2.68124
					146	2.16435	6.4	0.690921	2.16435
					66	1.81954	7.28	0.785922	1.81954
						Inactive	5.54	0.598078	2.28658	193.456
						Active	1.96	0.211595	2.99497	988.481
										5.10959
21057_rep3_NRC2EEE-Myc
	Total	9.523			kDa	Log10(kDa)	Distance	Rf	Log10(kDa)
					1236	3.09202	1.22	0.128111	3.09202
					1048	3.02036	1.6	0.168014	3.02036
					720	2.85733	3.36	0.35283	2.85733
					480	2.68124	4.76	0.499842	2.68124
					242	2.38382	6.48	0.680458	2.38382
					146	2.16435	7.78	0.816969	2.16435
					66	1.81954	8.86	0.930379	1.81954
						Inactive	6.7	0.70356	2.28842	194.277
						Active	2.1	0.220519	3.00477	1011.05
										5.20415
21079_rep2_NRC2EEE-Myc
	Total	9.327			kDa	Log10(kDa)	Distance	Rf	Log10(kDa)
					1236	3.09202	0.68	0.0729066	3.09202
					1048	3.02036	1.14	0.122226	3.02036
					720	2.85733	2.5	0.268039	2.85733
					480	2.68124	3.72	0.398842	2.68124
					66	1.81954	6.46	0.692613	1.81954
						Inactive	5.36	0.574676	2.16324	145.625
						Active	1.52	0.162968	2.99196	981.663
										6.74104
22010_rep1_NRC2EEE-Myc
	Total	9.51			kDa	Log10(kDa)	Distance	Rf	Log10(kDa)
					1236	3.09202	0.8	0.084122	3.09202
					1048	3.02036	1.26	0.132492	3.02036
					720	2.85733	3.4	0.357518	2.85733
					480	2.68124	4.76	0.500526	2.68124
					146	2.16435	7.8	0.820189	2.16435
					66	1.81954	8.74	0.919033	1.81954
						Inactive	6.9	0.725552	2.23798	172.972
						Active	2.4	0.252366	2.91638	824.865
										4.76878
22026_rep1_NRC2EEE-Myc
	Total	9.51			kDa	Log10(kDa)	Distance	Rf	Log10(kDa)
					1236	3.09202	1.06	0.111462	3.09202
					1048	3.02036	1.56	0.164038	3.02036
					720	2.85733	3.74	0.39327	2.85733
					480	2.68124	5.08	0.534175	2.68124
					146	2.16435	8.16	0.858044	2.16435
					66	1.81954	9.1	0.956887	1.81954
						Inactive	7.1	0.746583	2.2603	182.094
						Active	2.7	0.283912	2.91646	825.005
										4.53064
