# Supplementary material for: Effector‐dependent activation and oligomerization of plant NRC class helper NLRs by sensor NLR immune receptors Rpi‐amr3 and Rpi‐amr1
Source: EMBO J. 2023 Jan 2;42(5):e111484. doi: 10.15252/embj.2022111484 (PMC9975942; doi:10.15252/embj.2022111484)
Supplement: Supplementary file 6 — Source Data for Figure 1 [file EMBJ-42-e111484-s005.zip]

Archive with 16 entries (14 files):
- Figure 1/1B/
- Figure 1/1B/Wester Flag marker.tif
- Figure 1/1B/Western Flag.tif
- Figure 1/1B/Western Flag_annotated.tif
- Figure 1/1B/Western V5 marker.tif
- Figure 1/1B/Western V5.tif
- Figure 1/1B/Western V5_annotated.tif
- Figure 1/1C/
- Figure 1/1C/Western Flag marker.tif
- Figure 1/1C/Western Flag Ponceau.tif
- Figure 1/1C/Western Flag.tif
- Figure 1/1C/Western Flag_annotated.tif
- Figure 1/1C/Western V5 marker.tif
- Figure 1/1C/Western V5 Ponceau.tif
- Figure 1/1C/Western V5.tif
- Figure 1/1C/Western V5_annotated.tif
