# Supplementary material for: Effector‐dependent activation and oligomerization of plant NRC class helper NLRs by sensor NLR immune receptors Rpi‐amr3 and Rpi‐amr1
Source: EMBO J. 2023 Jan 2;42(5):e111484. doi: 10.15252/embj.2022111484 (PMC9975942; doi:10.15252/embj.2022111484)
Supplement: Supplementary file 7 — Source Data for Figure 2 [file EMBJ-42-e111484-s011.zip]

Archive with 27 entries (23 files):
- Figure 2/2A/
- Figure 2/2A/BNP Western marker.tif
- Figure 2/2A/BNP Western Myc.tif
- Figure 2/2A/BNP Western Myc_annotation.tif
- Figure 2/2A/SDS Western marker.tif
- Figure 2/2A/SDS Western Myc.tif
- Figure 2/2A/SDS Western Myc_annotations.tif
- Figure 2/2A/Western Myc Ponceau.tif
- Figure 2/2A/Western Myc Ponceau_annotations.tif
- Figure 2/2B/
- Figure 2/2B/Western Myc marker.tif
- Figure 2/2B/Western Myc.tif
- Figure 2/2B/Western Myc_annotations.tif
- Figure 2/2C/
- Figure 2/2C/Western Flag marker.tif
- Figure 2/2C/Western Flag.tif
- Figure 2/2C/Western Flag_annotations.tif
- Figure 2/2C/Western Myc Marker.tif
- Figure 2/2C/Western Myc.tif
- Figure 2/2C/Western Myc_annotations.tif
- Figure 2/2C/Western V5 Marker.tif
- Figure 2/2C/Western V5 Ponceau.tif
- Figure 2/2C/Western V5 Ponceau_annotations.tif
- Figure 2/2C/Western V5.tif
- Figure 2/2C/Western V5_annotations.tif
- Figure 2/2D/
- Figure 2/2D/BlotdataforFigure2D.pdf
