# Supplementary material for: Effector‐dependent activation and oligomerization of plant NRC class helper NLRs by sensor NLR immune receptors Rpi‐amr3 and Rpi‐amr1
Source: EMBO J. 2023 Jan 2;42(5):e111484. doi: 10.15252/embj.2022111484 (PMC9975942; doi:10.15252/embj.2022111484)
Supplement: Supplementary file 8 — Source Data for Figure 3 [file EMBJ-42-e111484-s006.zip]

Archive with 38 entries (35 files):
- Figure 3/3B/
- Figure 3/3B/1D BNP Western Myc Marker.tif
- Figure 3/3B/1D BNP Western Myc.tif
- Figure 3/3B/1D BNP Western Myc_annotations.tif
- Figure 3/3B/2D BNP-SDS Western Flag Marker.tif
- Figure 3/3B/2D BNP-SDS Western Flag.tif
- Figure 3/3B/2D BNP-SDS Western Flag_annotations.tif
- Figure 3/3B/2D BNP-SDS Western Myc Marker.tif
- Figure 3/3B/2D BNP-SDS Western Myc.tif
- Figure 3/3B/2D BNP-SDS Western Myc_annotations.tif
- Figure 3/3B/2D BNP-SDS Western Ponceau.tif
- Figure 3/3B/2D BNP-SDS Western Ponceau_annotations.tif
- Figure 3/3C/
- Figure 3/3C/1D BNP Western Myc Marker.tif
- Figure 3/3C/1D BNP Western Myc_annotations.tif
- Figure 3/3C/1DBNP_GFP,Myc,Flag_stdfemto_1min_inc_11.tif
- Figure 3/3C/2D BNP-SDS Western Flag Marker.tif
- Figure 3/3C/2D BNP-SDS Western Flag.tif
- Figure 3/3C/2D BNP-SDS Western Flag_annotations.tif
- Figure 3/3C/2D BNP-SDS Western Myc Marker.tif
- Figure 3/3C/2D BNP-SDS Western Myc_annotations.tif
- Figure 3/3C/2D BNP-SDS Western Ponceau.tif
- Figure 3/3C/2D BNP-SDS Western Ponceau_annotations.tif
- Figure 3/3D,E/
- Figure 3/3D,E/3D, E Western ATPase Marker.tif
- Figure 3/3D,E/3D, E Western ATPase.tif
- Figure 3/3D,E/3D, E Western ATPase_annotations.tif
- Figure 3/3D,E/3D, E Western Flag Marker.tif
- Figure 3/3D,E/3D, E Western Flag.tif
- Figure 3/3D,E/3D, E Western Flag_annotations.tif
- Figure 3/3D,E/3D, E Western MPK6 Marker.tif
- Figure 3/3D,E/3D, E Western MPK6.tif
- Figure 3/3D,E/3D, E Western MPK6_annotations.tif
- Figure 3/3D,E/3D, E Western Myc,V5 Marker.tif
- Figure 3/3D,E/3D, E Western Myc.tif
- Figure 3/3D,E/3D, E Western Myc_annotations.tif
- Figure 3/3D,E/3D, E Western V5.tif
- Figure 3/3D,E/3D, E Western V5_annotations.tif
