# Supplementary material for: Effector‐dependent activation and oligomerization of plant NRC class helper NLRs by sensor NLR immune receptors Rpi‐amr3 and Rpi‐amr1
Source: EMBO J. 2023 Jan 2;42(5):e111484. doi: 10.15252/embj.2022111484 (PMC9975942; doi:10.15252/embj.2022111484)
Supplement: Supplementary file 9 — Source Data for Figure 4 [file EMBJ-42-e111484-s003.zip]

Archive with 19 entries (16 files):
- Figure 4/4A/
- Figure 4/4A/DSC09795.JPG
- Figure 4/4B/
- Figure 4/4B/DSC07697.JPG
- Figure 4/4C/
- Figure 4/4C/BNP Western Myc Marker.tif
- Figure 4/4C/BNP Western Myc Ponceau.tif
- Figure 4/4C/BNP Western Myc Ponceau_annotations.tif
- Figure 4/4C/BNP Western Myc.tif
- Figure 4/4C/BNP Western Myc_annotations.tif
- Figure 4/4C/SDS Western Flag Marker.tif
- Figure 4/4C/SDS Western Flag.tif
- Figure 4/4C/SDS Western Flag_annotations.tif
- Figure 4/4C/SDS Western Myc Marker.tif
- Figure 4/4C/SDS Western Myc.tif
- Figure 4/4C/SDS Western Myc_annotations.tif
- Figure 4/4C/SDS Western V5 Marker.tif
- Figure 4/4C/SDS Western V5.tif
- Figure 4/4C/SDS Western V5_annotations.tif
