# Supplementary material for: Effector‐dependent activation and oligomerization of plant NRC class helper NLRs by sensor NLR immune receptors Rpi‐amr3 and Rpi‐amr1
Source: EMBO J. 2023 Jan 2;42(5):e111484. doi: 10.15252/embj.2022111484 (PMC9975942; doi:10.15252/embj.2022111484)
Supplement: Supplementary file 10 — Source Data for Figure 5 [file EMBJ-42-e111484-s009.zip]

Archive with 12 entries (11 files):
- Figure 5/5B/
- Figure 5/5B/BNP Western Myc Marker.tif
- Figure 5/5B/BNP Western Myc.tif
- Figure 5/5B/BNP Western Myc_annotations.tif
- Figure 5/5B/SDS Ponceau.tif
- Figure 5/5B/SDS Ponceau_annotations.tif
- Figure 5/5B/SDS Western Flag Marker.tif
- Figure 5/5B/SDS Western Flag.tif
- Figure 5/5B/SDS Western Flag_annotations.tif
- Figure 5/5B/SDS Western Myc, V5 Marker.tif
- Figure 5/5B/SDS Western Myc, V5.tif
- Figure 5/5B/SDS Western Myc, V5_annotations.tif
