# Supplementary material for: Effector‐dependent activation and oligomerization of plant NRC class helper NLRs by sensor NLR immune receptors Rpi‐amr3 and Rpi‐amr1
Source: EMBO J. 2023 Jan 2;42(5):e111484. doi: 10.15252/embj.2022111484 (PMC9975942; doi:10.15252/embj.2022111484)
Supplement: Supplementary file 11 — Source Data for Figure 6 [file EMBJ-42-e111484-s004.zip]

Archive with 22 entries (20 files):
- Figure 6/6B/
- Figure 6/6B/BNP Western Myc Marker.tif
- Figure 6/6B/BNP Western Myc.tif
- Figure 6/6B/BNP Western Myc_annotations.tif
- Figure 6/6B/SDS Western Flag Marker.tif
- Figure 6/6B/SDS Western Flag.tif
- Figure 6/6B/SDS Western Flag_annotations.tif
- Figure 6/6B/SDS Western Myc Marker.tif
- Figure 6/6B/SDS Western Myc.tif
- Figure 6/6B/SDS Western Myc_annotations.tif
- Figure 6/6B/SDS Western Ponceau.tif
- Figure 6/6B/SDS Western Ponceau_annotations.tif
- Figure 6/6B/SDS Western V5 Marker.tif
- Figure 6/6B/SDS Western V5.tif
- Figure 6/6B/SDS Western V5_annotations.tif
- Figure 6/6C/
- Figure 6/6C/BNP Western GFP Marker.tif
- Figure 6/6C/BNP Western GFP.tif
- Figure 6/6C/BNP Western GFP_annotations.tif
- Figure 6/6C/SDS Western GFP Marker.tif
- Figure 6/6C/SDS Western GFP.tif
- Figure 6/6C/SDS Western GFP_annotations.tif
